# Supplementary material for: Is fMRI “noise” really noise? Resting state nuisance regressors remove variance with network structure
Source: Neuroimage. 2015 Jul 1;114:158–69. doi: 10.1016/j.neuroimage.2015.03.070 (PMC4461310; doi:10.1016/j.neuroimage.2015.03.070)
Supplement: Fig. S1 — True and simulated noise regressors for an example subject, demonstrating the results of the phase-randomisation technique. [file mmc1.zip]

Archive with 1 entries (1 files):
- nim12112-mmc1.png
