# Supplementary material for: Is fMRI “noise” really noise? Resting state nuisance regressors remove variance with network structure
Source: Neuroimage. 2015 Jul 1;114:158–69. doi: 10.1016/j.neuroimage.2015.03.070 (PMC4461310; doi:10.1016/j.neuroimage.2015.03.070)
Supplement: Fig. S2 — Correlation across the regressors considered in the true noise, simulated noise, and “incorrect subject” noise analyses in this manuscript. For simplicity, only the first iteration of the phase-randomised simulated regressors is included in this figure. For subject N, the true noise regressors from subject N + 1 are used as the “incorrect subject” noise data. Correlation coefficients were transformed using the Fisher r-to-z transform prior to averaging across subjects, and the inverse transformation of the group mean is presented. As intended, minimal correlation structure is observed between the true and simulated noise regressors of a given subject. By design, the true noise regressors and the “incorrect subject” regressors represent the same data and demonstrate identical internal correlation structure; there is also consistent correlation in the regressors across the pairs of subjects considered. [file mmc2.zip]

Archive with 1 entries (1 files):
- nim12112-mmc2.png
