# Supplementary material for: Is fMRI “noise” really noise? Resting state nuisance regressors remove variance with network structure
Source: Neuroimage. 2015 Jul 1;114:158–69. doi: 10.1016/j.neuroimage.2015.03.070 (PMC4461310; doi:10.1016/j.neuroimage.2015.03.070)
Supplement: Fig. S3 — Networks identified in resting state functional connectivity studies (Smith et al., 2009, PNAS 106 (31):13040–5) are observed in the unfiltered cleaned data (24 head motion nuisance regressors removed). Spatial correlation values (r, left) and Dice's overlap coefficients (d, right) quantify the similarity between the unfiltered cleaned data network maps and networks identified in true noise data. [file mmc3.zip]

Archive with 1 entries (1 files):
- nim12112-mmc3.png
