# Supplementary material for: Is fMRI “noise” really noise? Resting state nuisance regressors remove variance with network structure
Source: Neuroimage. 2015 Jul 1;114:158–69. doi: 10.1016/j.neuroimage.2015.03.070 (PMC4461310; doi:10.1016/j.neuroimage.2015.03.070)
Supplement: Fig. S4 — Examples of network structure in the noise data created using nuisance regressors from a different (incorrect) subject, and thus unrelated to the BOLD data. Spatial correlation values (r, left) and Dice's overlap coefficient (d, right) quantify the similarity of the networks observed with those present in the correctly cleaned data. [file mmc4.zip]

Archive with 1 entries (1 files):
- nim12112-mmc4.png
