# Supplementary material for: Is fMRI “noise” really noise? Resting state nuisance regressors remove variance with network structure
Source: Neuroimage. 2015 Jul 1;114:158–69. doi: 10.1016/j.neuroimage.2015.03.070 (PMC4461310; doi:10.1016/j.neuroimage.2015.03.070)
Supplement: Fig. S5 — Correlation matrices representing the temporal relationships between the four nodes of Default Mode Network. Each subject's data were transformed into %BOLD units, and the mean time-series within each of the four nodes was extracted. Correlation was calculated between each node pair, and values were transformed using the Fisher r–z transform prior to averaging across subjects. The inverse transform was performed and results are provided. No significant changes were observed between the correlation values of the cleaned and original data for any number of regressors considered (3, 6, 12, or 24 motion regressors). Only one significant difference was observed between the cleaned and true noise data correlations after correcting for multiple tests (p < 0.05, indicated by asterisk). [file mmc5.zip]

Archive with 1 entries (1 files):
- nim12112-mmc5.png
