# Supplementary material for: Is fMRI “noise” really noise? Resting state nuisance regressors remove variance with network structure
Source: Neuroimage. 2015 Jul 1;114:158–69. doi: 10.1016/j.neuroimage.2015.03.070 (PMC4461310; doi:10.1016/j.neuroimage.2015.03.070)
Supplement: Supplementary file 6 — Supplementary Data. ICA results for all true noise datasets (2phys, 3motion, 6motion, 12motion, and 24motion) and cleaned datasets (24 motion regressors removed, the resulting data either unfiltered or band-pass filtered to include only frequencies between 0.02 and 0.1 Hz). The data from 12 subjects were normalised to the MNI template space, temporally concatenated and decomposed into 20 spatially independent components using MELODIC (FSL). All files are in NIFTI format and contain the resulting spatial maps for each component. [file mmc6.zip]

Archive with 7 entries (7 files):
- cleaned24motion.BPF.ICA.components.nii.gz
- cleaned24motion.noBPF.ICA.components.nii.gz
- truenoise.12motion.ICA.components.nii.gz
- truenoise.24motion.ICA.components.nii.gz
- truenoise.2phys.ICA.components.nii.gz
- truenoise.3motion.ICA.components.nii.gz
- truenoise.6motion.ICA.components.nii.gz
